# Supplementary material for: ﻿Neottiamaolanensis, a replacement name for Neottiabifida M.N.Wang (Orchidaceae)
Source: PhytoKeys. 2023 Nov 14;235:81–2. doi: 10.3897/phytokeys.235.113651 (PMC10664025; doi:10.3897/phytokeys.235.113651)
Supplement: XML Treatment for Neottia maolanensis [file phytokeys.235.113651-treatment1.xml]

<!DOCTYPE tp:taxon-treatment
  PUBLIC "-//TaxonX//DTD Taxonomic Treatment Publishing DTD v0 20100105//EN" "tax-treatment-NSO.dtd">
<tp:taxon-treatment xmlns:tp="http://www.plazi.org/taxpub"><tp:treatment-meta><kwd-group><label>Taxon classification</label><kwd>
              <named-content content-type="kingdom">Plantae</named-content>
            </kwd><kwd>
              <named-content content-type="order">Asparagales</named-content>
            </kwd><kwd>
              <named-content content-type="family">Orchidaceae</named-content>
            </kwd></kwd-group><mixed-citation publication-type="journal"><person-group><name><surname>Wang</surname><given-names>Mei-Na</given-names></name><name><surname>Wu</surname><given-names>Xin-Yi</given-names></name><name><surname>Tan</surname><given-names>Cheng-Jiang</given-names></name><name><surname>Yu</surname><given-names>Ping</given-names></name><name><surname>Rao</surname><given-names>Wen-Hui</given-names></name><name><surname>Chen</surname><given-names>Jie-Shan</given-names></name><name><surname>Li</surname><given-names>Jian</given-names></name><name><surname>Chen</surname><given-names>Jian-Bing</given-names></name></person-group><article-title>﻿<italic><tp:taxon-name><tp:taxon-name-part taxon-name-part-type="genus" reg="Neottia">Neottia</tp:taxon-name-part><tp:taxon-name-part taxon-name-part-type="species" reg="maolanensis">maolanensis</tp:taxon-name-part></tp:taxon-name></italic>, a replacement name for <italic><tp:taxon-name><tp:taxon-name-part taxon-name-part-type="genus" reg="Neottia">Neottia</tp:taxon-name-part><tp:taxon-name-part taxon-name-part-type="species" reg="bifida">bifida</tp:taxon-name-part></tp:taxon-name></italic> M.N.Wang (<tp:taxon-name><tp:taxon-name-part taxon-name-part-type="family">Orchidaceae</tp:taxon-name-part></tp:taxon-name>)</article-title><source>PhytoKeys</source><day>14</day><month>11</month><year>2023</year><volume>235</volume><fpage>81</fpage><lpage>82</lpage><pub-id pub-id-type="doi">10.3897/phytokeys.235.113651</pub-id></mixed-citation></tp:treatment-meta><tp:nomenclature><label>﻿</label><tp:taxon-name>
            <object-id xmlns:xlink="http://www.w3.org/1999/xlink" content-type="arpha" xlink:type="simple">89FFC695-876F-5E8E-BB1E-C47295E814D4</object-id>
            <tp:taxon-name-part taxon-name-part-type="genus" reg="Neottia">Neottia</tp:taxon-name-part>
            <tp:taxon-name-part taxon-name-part-type="species" reg="maolanensis">maolanensis</tp:taxon-name-part>
            <object-id xmlns:xlink="http://www.w3.org/1999/xlink" content-type="ipni" xlink:type="simple">urn:lsid:ipni.org:names:77330789-1</object-id>
          </tp:taxon-name><tp:taxon-authority>M.N. Wang </tp:taxon-authority><tp:taxon-status xmlns:xlink="http://www.w3.org/1999/xlink" xlink:type="simple">nom. nov.</tp:taxon-status></tp:nomenclature><tp:treatment-sec sec-type="Replaced name" id="SECID0EUEAC"><title>Replaced name.</title><p><italic><tp:taxon-name><tp:taxon-name-part taxon-name-part-type="genus" reg="Neottia">Neottia</tp:taxon-name-part><tp:taxon-name-part taxon-name-part-type="species" reg="bifida">bifida</tp:taxon-name-part></tp:taxon-name></italic> M.N.Wang (as ‘<italic><tp:taxon-name><tp:taxon-name-part taxon-name-part-type="genus" reg="Neottia"/><tp:taxon-name-part taxon-name-part-type="species" reg="bifidus">bifidus</tp:taxon-name-part></tp:taxon-name></italic>’; in PhytoKeys 229: 222, 2023), <italic>nom. illeg</italic>., non. <italic><tp:taxon-name><tp:taxon-name-part taxon-name-part-type="genus" reg="Neottia">Neottia</tp:taxon-name-part><tp:taxon-name-part taxon-name-part-type="species" reg="bifida">bifida</tp:taxon-name-part></tp:taxon-name></italic> Blume (in Bijdr. Fl. Ned. Ind. 8: 408, 1825).</p></tp:treatment-sec><tp:treatment-sec sec-type="material" id="SECID0E2FAC"><title>Type.</title><p>China. Guizhou Province, Qiannan Buyi and Miao Autonomous Prefecture, Libo County, the Maolan National Nature Reserve, 825 m elev., 23 Apr 2021, J.B.Chen 00599 (holotype: NOCC!).</p></tp:treatment-sec><tp:treatment-sec sec-type="Chinese name" id="SECID0EAGAC"><title>Chinese name.</title><p>茂兰鸟巢兰.</p></tp:treatment-sec><tp:treatment-sec sec-type="etymology" id="SECID0EFGAC"><title>Etymology.</title><p>The species epithet refers to the type locality of the new species.</p></tp:treatment-sec></tp:taxon-treatment>
